# Supplementary material for: Transcriptome Profiling Revealed Light-Mediated Gene Expression Patterns of Plants in Forest Vertical Structures
Source: Biology (Basel). 2025 Apr 17;14(4):434. doi: 10.3390/biology14040434 (PMC12024868; doi:10.3390/biology14040434)
Supplement: Supplementary file 1 [file biology-14-00434-s001.zip]

Archive with 1 entries (1 files):
- biology-3517735-supplementary.pdf
